# Supplementary material for: Towards Understanding the Lymph Node Response to Skin Infection with Saprophytic Staphylococcus epidermidis
Source: Biomedicines. 2022 Apr 28;10(5):1021. doi: 10.3390/biomedicines10051021 (PMC9138836; doi:10.3390/biomedicines10051021)
Supplement: Supplementary file 1 [file biomedicines-10-01021-s001.zip]

Archive with 1 entries (1 files):
- biomedicines-1624197-SM.pdf
